# Supplementary material for: Imaging-Guided Therapy Simultaneously Targeting HER2 and EpCAM with Trastuzumab and EpCAM-Directed Toxin Provides Additive Effect in Ovarian Cancer Model
Source: Cancers (Basel). 2021 Aug 4;13(16):3939. doi: 10.3390/cancers13163939 (PMC8393281; doi:10.3390/cancers13163939)
Supplement: Supplementary file 1 [file cancers-13-03939-s001.zip]

Archive with 1 entries (1 files):
- cancers-1269815-supplementary.pdf
